# Supplementary material for: Low Intrahost and Interhost Genetic Diversity of Carnivore Protoparvovirus 1 in Domestic Cats during a Feline Panleukopenia Outbreak
Source: Viruses. 2022 Jun 28;14(7):1412. doi: 10.3390/v14071412 (PMC9325248; doi:10.3390/v14071412)
Supplement: Supplementary file 1 [file viruses-14-01412-s001.zip]

Archive with 4 entries (4 files):
- viruses-1742016-File S1.xlsx
- viruses-1742016-File S2.xlsx
- viruses-1742016-File S3.xlsx
- viruses-1742016-suppl.pdf
