# Supplementary material for: Low Intrahost and Interhost Genetic Diversity of Carnivore Protoparvovirus 1 in Domestic Cats during a Feline Panleukopenia Outbreak
Source: Viruses. 2022 Jun 28;14(7):1412. doi: 10.3390/v14071412 (PMC9325248; doi:10.3390/v14071412)
Supplement: Supplementary file 1 [file viruses-14-01412-s001.zip › viruses-1742016-File S2.xlsx]

## Sheet: bcfools-0.01%
Supplementary_File_S2: BCF Tools Results
Details of SNA detected in each sample						Total no. of SNV detected in each sample
Sample ID	SNV Position	Reference allele (EU659111.1)	Alteration allele	QUAL (Phred-scaled probability)		Sample ID	No. of SNV detected
PV132D	28	G	A	130		PV132D	39
PV132D	67	G	A	215		PV134D	41
PV132D	159	T	C	215		PV136D	41
PV132D	291	A	G	218		PV139D	40
PV132D	426	A	G	218		PV146D	40
PV132D	492	A	G	215		PV147D	40
PV132D	522	G	A	218		PV148D	39
PV132D	621	C	T	215		PV150D	40
PV132D	640	T	C	218		PV151D	40
PV132D	1327	G	A	218		PV160D	40
PV132D	1518	A	G	218		PV161D	40
PV132D	1602	A	G	218		PV163D	39
PV132D	1633	C	G	218		PV165D	40
PV132D	1653	C	T	215		PV166D	39
PV132D	1736	G	A	218		PV194D	40
PV132D	1785	C	A	218		PV195D	40
PV132D	1926	A	G	218		PV199D	40
PV132D	1959	T	C	215		PV200D	40
PV132D	1977	G	A	218
PV132D	2080	A	G	215
PV132D	2082	T	A	218
PV132D	2083	T	C	218
PV132D	2108	T	C	218
PV132D	2175	A	G	218
PV132D	2262	C	T	218
PV132D	2346	G	A	218
PV132D	2355	A	G	218
PV132D	2433	A	G	218
PV132D	2685	G	A	218
PV132D	2904	T	A	218
PV132D	3324	C	T	215
PV132D	3333	T	C	218
PV132D	3385	T	C	215
PV132D	3552	A	G	218
PV132D	3555	G	A	218
PV132D	3894	A	G	215
PV132D	4035	G	A	218
PV132D	4086	T	C	215
PV132D	4230	A	G	218
PV134D	28	G	A	148
PV134D	67	G	A	215
PV134D	159	T	C	215
PV134D	291	A	G	215
PV134D	426	A	G	215
PV134D	492	A	G	218
PV134D	522	G	A	215
PV134D	621	C	T	215
PV134D	640	T	C	215
PV134D	999	G	A	215
PV134D	1327	G	A	218
PV134D	1518	A	G	218
PV134D	1602	A	G	218
PV134D	1633	C	G	215
PV134D	1653	C	T	218
PV134D	1736	G	A	215
PV134D	1785	C	A	218
PV134D	1926	A	G	215
PV134D	1959	T	C	215
PV134D	1977	G	A	215
PV134D	2080	A	G	218
PV134D	2082	T	A	215
PV134D	2083	T	C	218
PV134D	2108	T	C	218
PV134D	2175	A	G	218
PV134D	2262	C	T	215
PV134D	2346	G	A	215
PV134D	2355	A	G	218
PV134D	2433	A	G	218
PV134D	2685	G	A	218
PV134D	2904	T	A	218
PV134D	3208	G	A	218
PV134D	3324	C	T	218
PV134D	3333	T	C	218
PV134D	3385	T	C	218
PV134D	3552	A	G	215
PV134D	3555	G	A	218
PV134D	3894	A	G	218
PV134D	4035	G	A	215
PV134D	4086	T	C	215
PV134D	4230	A	G	215
PV136D	28	G	A	147
PV136D	67	G	A	215
PV136D	159	T	C	215
PV136D	222	A	G	218
PV136D	291	A	G	215
PV136D	426	A	G	218
PV136D	492	A	G	215
PV136D	522	G	A	215
PV136D	621	C	T	215
PV136D	640	T	C	218
PV136D	1251	G	A	218
PV136D	1327	G	A	218
PV136D	1518	A	G	215
PV136D	1602	A	G	218
PV136D	1633	C	G	215
PV136D	1653	C	T	218
PV136D	1736	G	A	215
PV136D	1785	C	A	218
PV136D	1926	A	G	215
PV136D	1959	T	C	218
PV136D	1977	G	A	215
PV136D	2080	A	G	218
PV136D	2082	T	A	215
PV136D	2083	T	C	215
PV136D	2108	T	C	215
PV136D	2175	A	G	215
PV136D	2262	C	T	215
PV136D	2346	G	A	218
PV136D	2355	A	G	218
PV136D	2433	A	G	218
PV136D	2685	G	A	218
PV136D	2904	T	A	218
PV136D	3324	C	T	218
PV136D	3333	T	C	215
PV136D	3385	T	C	215
PV136D	3552	A	G	218
PV136D	3555	G	A	215
PV136D	3894	A	G	218
PV136D	4035	G	A	215
PV136D	4086	T	C	215
PV136D	4230	A	G	218
PV139D	28	G	A	148
PV139D	67	G	A	218
PV139D	159	T	C	215
PV139D	291	A	G	218
PV139D	426	A	G	218
PV139D	492	A	G	218
PV139D	522	G	A	218
PV139D	621	C	T	218
PV139D	640	T	C	215
PV139D	1327	G	A	218
PV139D	1518	A	G	215
PV139D	1602	A	G	215
PV139D	1633	C	G	215
PV139D	1653	C	T	215
PV139D	1736	G	A	218
PV139D	1785	C	A	218
PV139D	1926	A	G	215
PV139D	1959	T	C	215
PV139D	1977	G	A	215
PV139D	2080	A	G	215
PV139D	2082	T	A	215
PV139D	2083	T	C	215
PV139D	2108	T	C	215
PV139D	2175	A	G	215
PV139D	2262	C	T	215
PV139D	2346	G	A	218
PV139D	2355	A	G	218
PV139D	2433	A	G	218
PV139D	2685	G	A	218
PV139D	2904	T	A	218
PV139D	3208	G	A	215
PV139D	3324	C	T	215
PV139D	3333	T	C	215
PV139D	3385	T	C	215
PV139D	3552	A	G	215
PV139D	3555	G	A	218
PV139D	3894	A	G	215
PV139D	4035	G	A	215
PV139D	4086	T	C	215
PV139D	4230	A	G	218
PV146D	28	G	A	147
PV146D	67	G	A	218
PV146D	159	T	C	215
PV146D	222	A	G	215
PV146D	291	A	G	215
PV146D	426	A	G	218
PV146D	492	A	G	218
PV146D	522	G	A	215
PV146D	621	C	T	215
PV146D	640	T	C	218
PV146D	825	G	A	215
PV146D	1327	G	A	218
PV146D	1518	A	G	215
PV146D	1602	A	G	218
PV146D	1633	C	G	215
PV146D	1653	C	T	215
PV146D	1736	G	A	218
PV146D	1785	C	A	215
PV146D	1926	A	G	215
PV146D	1959	T	C	215
PV146D	1977	G	A	218
PV146D	2080	A	G	218
PV146D	2082	T	A	215
PV146D	2083	T	C	215
PV146D	2175	A	G	215
PV146D	2262	C	T	218
PV146D	2346	G	A	218
PV146D	2355	A	G	218
PV146D	2433	A	G	218
PV146D	2685	G	A	218
PV146D	2904	T	A	215
PV146D	3324	C	T	218
PV146D	3333	T	C	215
PV146D	3385	T	C	215
PV146D	3552	A	G	215
PV146D	3555	G	A	218
PV146D	3894	A	G	215
PV146D	4035	G	A	215
PV146D	4086	T	C	215
PV146D	4230	A	G	215
PV147D	28	G	A	149
PV147D	67	G	A	215
PV147D	159	T	C	215
PV147D	222	A	G	218
PV147D	291	A	G	218
PV147D	426	A	G	218
PV147D	492	A	G	218
PV147D	522	G	A	215
PV147D	621	C	T	215
PV147D	640	T	C	218
PV147D	1327	G	A	218
PV147D	1518	A	G	218
PV147D	1602	A	G	215
PV147D	1633	C	G	215
PV147D	1653	C	T	218
PV147D	1736	G	A	215
PV147D	1785	C	A	218
PV147D	1926	A	G	215
PV147D	1959	T	C	215
PV147D	1977	G	A	218
PV147D	2080	A	G	215
PV147D	2082	T	A	218
PV147D	2083	T	C	215
PV147D	2108	T	C	218
PV147D	2175	A	G	218
PV147D	2262	C	T	218
PV147D	2346	G	A	218
PV147D	2355	A	G	218
PV147D	2433	A	G	218
PV147D	2685	G	A	218
PV147D	2904	T	A	218
PV147D	3324	C	T	215
PV147D	3333	T	C	218
PV147D	3385	T	C	218
PV147D	3552	A	G	218
PV147D	3555	G	A	218
PV147D	3894	A	G	215
PV147D	4035	G	A	215
PV147D	4086	T	C	215
PV147D	4230	A	G	215
PV148D	28	G	A	145
PV148D	67	G	A	215
PV148D	159	T	C	218
PV148D	291	A	G	218
PV148D	426	A	G	218
PV148D	492	A	G	218
PV148D	522	G	A	218
PV148D	621	C	T	218
PV148D	640	T	C	218
PV148D	1327	G	A	218
PV148D	1518	A	G	218
PV148D	1602	A	G	218
PV148D	1633	C	G	218
PV148D	1653	C	T	218
PV148D	1736	G	A	218
PV148D	1785	C	A	218
PV148D	1926	A	G	218
PV148D	1959	T	C	215
PV148D	1977	G	A	215
PV148D	2080	A	G	218
PV148D	2082	T	A	218
PV148D	2083	T	C	218
PV148D	2108	T	C	218
PV148D	2175	A	G	218
PV148D	2262	C	T	218
PV148D	2346	G	A	218
PV148D	2355	A	G	218
PV148D	2433	A	G	218
PV148D	2685	G	A	218
PV148D	2904	T	A	218
PV148D	3324	C	T	218
PV148D	3333	T	C	218
PV148D	3385	T	C	215
PV148D	3552	A	G	218
PV148D	3555	G	A	218
PV148D	3894	A	G	215
PV148D	4035	G	A	215
PV148D	4086	T	C	218
PV148D	4230	A	G	215
PV150D	28	G	A	148
PV150D	67	G	A	215
PV150D	159	T	C	215
PV150D	291	A	G	215
PV150D	426	A	G	218
PV150D	492	A	G	218
PV150D	522	G	A	218
PV150D	621	C	T	215
PV150D	640	T	C	218
PV150D	1327	G	A	218
PV150D	1518	A	G	218
PV150D	1602	A	G	215
PV150D	1633	C	G	215
PV150D	1653	C	T	215
PV150D	1736	G	A	218
PV150D	1785	C	A	215
PV150D	1926	A	G	215
PV150D	1959	T	C	215
PV150D	1977	G	A	215
PV150D	2080	A	G	218
PV150D	2082	T	A	215
PV150D	2083	T	C	215
PV150D	2108	T	C	215
PV150D	2175	A	G	215
PV150D	2262	C	T	215
PV150D	2346	G	A	215
PV150D	2355	A	G	215
PV150D	2433	A	G	218
PV150D	2685	G	A	218
PV150D	2904	T	A	215
PV150D	3208	G	A	218
PV150D	3324	C	T	215
PV150D	3333	T	C	218
PV150D	3385	T	C	215
PV150D	3552	A	G	215
PV150D	3555	G	A	218
PV150D	3894	A	G	215
PV150D	4035	G	A	215
PV150D	4086	T	C	218
PV150D	4230	A	G	215
PV151D	28	G	A	149
PV151D	67	G	A	215
PV151D	159	T	C	215
PV151D	222	A	G	215
PV151D	291	A	G	215
PV151D	426	A	G	218
PV151D	492	A	G	218
PV151D	522	G	A	218
PV151D	621	C	T	215
PV151D	640	T	C	215
PV151D	1327	G	A	218
PV151D	1518	A	G	218
PV151D	1602	A	G	215
PV151D	1633	C	G	215
PV151D	1653	C	T	218
PV151D	1736	G	A	218
PV151D	1785	C	A	215
PV151D	1926	A	G	215
PV151D	1959	T	C	215
PV151D	1977	G	A	215
PV151D	2080	A	G	215
PV151D	2082	T	A	215
PV151D	2083	T	C	215
PV151D	2108	T	C	218
PV151D	2175	A	G	218
PV151D	2262	C	T	218
PV151D	2346	G	A	215
PV151D	2355	A	G	215
PV151D	2433	A	G	218
PV151D	2685	G	A	218
PV151D	2904	T	A	218
PV151D	3324	C	T	215
PV151D	3333	T	C	215
PV151D	3385	T	C	215
PV151D	3552	A	G	215
PV151D	3555	G	A	218
PV151D	3894	A	G	215
PV151D	4035	G	A	215
PV151D	4086	T	C	215
PV151D	4230	A	G	215
PV160D	28	G	A	148
PV160D	67	G	A	215
PV160D	159	T	C	218
PV160D	291	A	G	218
PV160D	426	A	G	215
PV160D	492	A	G	218
PV160D	522	G	A	218
PV160D	621	C	T	215
PV160D	640	T	C	218
PV160D	1327	G	A	218
PV160D	1518	A	G	215
PV160D	1602	A	G	218
PV160D	1633	C	G	215
PV160D	1653	C	T	218
PV160D	1736	G	A	215
PV160D	1785	C	A	215
PV160D	1926	A	G	215
PV160D	1959	T	C	215
PV160D	1977	G	A	218
PV160D	2080	A	G	218
PV160D	2082	T	A	218
PV160D	2083	T	C	215
PV160D	2108	T	C	218
PV160D	2175	A	G	218
PV160D	2262	C	T	218
PV160D	2346	G	A	215
PV160D	2355	A	G	218
PV160D	2433	A	G	218
PV160D	2685	G	A	218
PV160D	2904	T	A	215
PV160D	3208	G	A	215
PV160D	3324	C	T	215
PV160D	3333	T	C	215
PV160D	3385	T	C	215
PV160D	3552	A	G	215
PV160D	3555	G	A	218
PV160D	3894	A	G	215
PV160D	4035	G	A	215
PV160D	4086	T	C	215
PV160D	4230	A	G	215
PV161D	28	G	A	145
PV161D	67	G	A	215
PV161D	159	T	C	215
PV161D	291	A	G	218
PV161D	426	A	G	218
PV161D	492	A	G	218
PV161D	522	G	A	218
PV161D	621	C	T	215
PV161D	640	T	C	218
PV161D	1327	G	A	218
PV161D	1518	A	G	215
PV161D	1602	A	G	215
PV161D	1633	C	G	215
PV161D	1653	C	T	218
PV161D	1736	G	A	218
PV161D	1785	C	A	215
PV161D	1926	A	G	215
PV161D	1959	T	C	215
PV161D	1977	G	A	218
PV161D	2080	A	G	215
PV161D	2082	T	A	218
PV161D	2083	T	C	215
PV161D	2108	T	C	218
PV161D	2175	A	G	215
PV161D	2262	C	T	218
PV161D	2346	G	A	215
PV161D	2355	A	G	218
PV161D	2433	A	G	218
PV161D	2685	G	A	218
PV161D	2904	T	A	215
PV161D	3208	G	A	215
PV161D	3324	C	T	218
PV161D	3333	T	C	215
PV161D	3385	T	C	218
PV161D	3552	A	G	218
PV161D	3555	G	A	218
PV161D	3894	A	G	218
PV161D	4035	G	A	215
PV161D	4086	T	C	215
PV161D	4230	A	G	218
PV163D	28	G	A	144
PV163D	67	G	A	215
PV163D	159	T	C	215
PV163D	291	A	G	218
PV163D	426	A	G	218
PV163D	492	A	G	218
PV163D	522	G	A	218
PV163D	621	C	T	215
PV163D	640	T	C	218
PV163D	1327	G	A	218
PV163D	1518	A	G	218
PV163D	1602	A	G	218
PV163D	1633	C	G	215
PV163D	1653	C	T	215
PV163D	1736	G	A	218
PV163D	1785	C	A	215
PV163D	1926	A	G	218
PV163D	1959	T	C	215
PV163D	1977	G	A	218
PV163D	2080	A	G	215
PV163D	2082	T	A	215
PV163D	2083	T	C	215
PV163D	2108	T	C	215
PV163D	2175	A	G	215
PV163D	2262	C	T	218
PV163D	2346	G	A	218
PV163D	2355	A	G	218
PV163D	2433	A	G	218
PV163D	2685	G	A	218
PV163D	2904	T	A	215
PV163D	3324	C	T	215
PV163D	3333	T	C	218
PV163D	3385	T	C	218
PV163D	3552	A	G	215
PV163D	3555	G	A	215
PV163D	3894	A	G	215
PV163D	4035	G	A	215
PV163D	4086	T	C	215
PV163D	4230	A	G	218
PV165D	28	G	A	180
PV165D	67	G	A	215
PV165D	159	T	C	215
PV165D	222	A	G	218
PV165D	291	A	G	215
PV165D	426	A	G	218
PV165D	492	A	G	215
PV165D	522	G	A	215
PV165D	621	C	T	215
PV165D	640	T	C	218
PV165D	1327	G	A	218
PV165D	1518	A	G	215
PV165D	1602	A	G	215
PV165D	1633	C	G	218
PV165D	1653	C	T	215
PV165D	1736	G	A	215
PV165D	1785	C	A	215
PV165D	1926	A	G	218
PV165D	1959	T	C	215
PV165D	1977	G	A	218
PV165D	2080	A	G	218
PV165D	2082	T	A	215
PV165D	2083	T	C	218
PV165D	2108	T	C	215
PV165D	2175	A	G	218
PV165D	2262	C	T	215
PV165D	2346	G	A	215
PV165D	2355	A	G	218
PV165D	2433	A	G	218
PV165D	2685	G	A	218
PV165D	2904	T	A	215
PV165D	3324	C	T	218
PV165D	3333	T	C	218
PV165D	3385	T	C	215
PV165D	3552	A	G	218
PV165D	3555	G	A	215
PV165D	3894	A	G	215
PV165D	4035	G	A	218
PV165D	4086	T	C	215
PV165D	4230	A	G	215
PV166D	28	G	A	149
PV166D	67	G	A	215
PV166D	159	T	C	215
PV166D	291	A	G	215
PV166D	426	A	G	215
PV166D	492	A	G	218
PV166D	522	G	A	218
PV166D	621	C	T	215
PV166D	640	T	C	218
PV166D	1327	G	A	218
PV166D	1518	A	G	218
PV166D	1602	A	G	218
PV166D	1633	C	G	218
PV166D	1653	C	T	215
PV166D	1736	G	A	215
PV166D	1785	C	A	218
PV166D	1926	A	G	215
PV166D	1959	T	C	215
PV166D	1977	G	A	215
PV166D	2080	A	G	215
PV166D	2082	T	A	218
PV166D	2083	T	C	215
PV166D	2108	T	C	218
PV166D	2175	A	G	218
PV166D	2262	C	T	218
PV166D	2346	G	A	218
PV166D	2355	A	G	218
PV166D	2433	A	G	218
PV166D	2685	G	A	218
PV166D	2904	T	A	215
PV166D	3324	C	T	218
PV166D	3333	T	C	218
PV166D	3385	T	C	215
PV166D	3552	A	G	218
PV166D	3555	G	A	218
PV166D	3894	A	G	215
PV166D	4035	G	A	215
PV166D	4086	T	C	215
PV166D	4230	A	G	215
PV194D	28	G	A	148
PV194D	67	G	A	218
PV194D	159	T	C	215
PV194D	222	A	G	215
PV194D	291	A	G	215
PV194D	426	A	G	215
PV194D	492	A	G	218
PV194D	522	G	A	218
PV194D	621	C	T	215
PV194D	640	T	C	215
PV194D	1327	G	A	218
PV194D	1518	A	G	215
PV194D	1602	A	G	215
PV194D	1633	C	G	215
PV194D	1653	C	T	215
PV194D	1736	G	A	215
PV194D	1785	C	A	215
PV194D	1926	A	G	218
PV194D	1959	T	C	218
PV194D	1977	G	A	215
PV194D	2080	A	G	215
PV194D	2082	T	A	215
PV194D	2083	T	C	215
PV194D	2108	T	C	215
PV194D	2175	A	G	218
PV194D	2262	C	T	218
PV194D	2346	G	A	215
PV194D	2355	A	G	218
PV194D	2433	A	G	218
PV194D	2685	G	A	218
PV194D	2904	T	A	218
PV194D	3324	C	T	215
PV194D	3333	T	C	215
PV194D	3385	T	C	215
PV194D	3552	A	G	218
PV194D	3555	G	A	218
PV194D	3894	A	G	215
PV194D	4035	G	A	215
PV194D	4086	T	C	215
PV194D	4230	A	G	215
PV195D	28	G	A	150
PV195D	67	G	A	215
PV195D	159	T	C	218
PV195D	222	A	G	215
PV195D	291	A	G	215
PV195D	426	A	G	215
PV195D	492	A	G	218
PV195D	522	G	A	215
PV195D	621	C	T	215
PV195D	640	T	C	218
PV195D	1327	G	A	218
PV195D	1518	A	G	218
PV195D	1602	A	G	218
PV195D	1633	C	G	215
PV195D	1653	C	T	215
PV195D	1736	G	A	215
PV195D	1785	C	A	215
PV195D	1926	A	G	215
PV195D	1959	T	C	215
PV195D	1977	G	A	215
PV195D	2080	A	G	215
PV195D	2082	T	A	215
PV195D	2083	T	C	215
PV195D	2108	T	C	215
PV195D	2175	A	G	215
PV195D	2262	C	T	215
PV195D	2346	G	A	218
PV195D	2355	A	G	218
PV195D	2433	A	G	218
PV195D	2685	G	A	218
PV195D	2904	T	A	215
PV195D	3324	C	T	215
PV195D	3333	T	C	218
PV195D	3385	T	C	215
PV195D	3552	A	G	218
PV195D	3555	G	A	218
PV195D	3894	A	G	218
PV195D	4035	G	A	215
PV195D	4086	T	C	215
PV195D	4230	A	G	215
PV199D	28	G	A	180
PV199D	67	G	A	215
PV199D	159	T	C	215
PV199D	222	A	G	215
PV199D	291	A	G	218
PV199D	426	A	G	218
PV199D	492	A	G	215
PV199D	522	G	A	218
PV199D	621	C	T	215
PV199D	640	T	C	218
PV199D	1327	G	A	218
PV199D	1518	A	G	215
PV199D	1602	A	G	215
PV199D	1633	C	G	215
PV199D	1653	C	T	215
PV199D	1736	G	A	215
PV199D	1785	C	A	218
PV199D	1926	A	G	215
PV199D	1959	T	C	215
PV199D	1977	G	A	215
PV199D	2080	A	G	218
PV199D	2082	T	A	218
PV199D	2083	T	C	215
PV199D	2108	T	C	218
PV199D	2175	A	G	215
PV199D	2262	C	T	215
PV199D	2346	G	A	218
PV199D	2355	A	G	218
PV199D	2433	A	G	218
PV199D	2685	G	A	218
PV199D	2904	T	A	218
PV199D	3324	C	T	215
PV199D	3333	T	C	215
PV199D	3385	T	C	218
PV199D	3552	A	G	218
PV199D	3555	G	A	215
PV199D	3894	A	G	215
PV199D	4035	G	A	215
PV199D	4086	T	C	215
PV199D	4230	A	G	215
PV200D	28	G	A	150
PV200D	67	G	A	215
PV200D	159	T	C	215
PV200D	222	A	G	215
PV200D	291	A	G	218
PV200D	426	A	G	218
PV200D	492	A	G	218
PV200D	522	G	A	215
PV200D	621	C	T	215
PV200D	640	T	C	218
PV200D	1327	G	A	218
PV200D	1518	A	G	218
PV200D	1602	A	G	215
PV200D	1633	C	G	215
PV200D	1653	C	T	215
PV200D	1736	G	A	218
PV200D	1785	C	A	218
PV200D	1926	A	G	218
PV200D	1959	T	C	215
PV200D	1977	G	A	215
PV200D	2080	A	G	215
PV200D	2082	T	A	215
PV200D	2083	T	C	215
PV200D	2108	T	C	218
PV200D	2175	A	G	218
PV200D	2262	C	T	215
PV200D	2346	G	A	218
PV200D	2355	A	G	218
PV200D	2433	A	G	218
PV200D	2685	G	A	218
PV200D	2904	T	A	218
PV200D	3324	C	T	215
PV200D	3333	T	C	215
PV200D	3385	T	C	215
PV200D	3552	A	G	215
PV200D	3555	G	A	218
PV200D	3894	A	G	215
PV200D	4035	G	A	215
PV200D	4086	T	C	218
PV200D	4230	A	G	218
